# Supplementary material for: Exogenously overexpressed intronic long noncoding RNAs activate host gene expression by affecting histone modification in Arabidopsis
Source: Sci Rep. 2020 Feb 20;10:3094. doi: 10.1038/s41598-020-59697-7 (PMC7033118; doi:10.1038/s41598-020-59697-7)
Supplement: Supplementary file 1 — Supplementary information. [file 41598_2020_59697_MOESM1_ESM.xlsx]

## Sheet: Sheet1
Table S1. The statistical analysis of RNA-seq and ChIP-seq data.
Experiment	Sample	Total Reads	Unique Mapped Reads	Sequence Type
ChIP-Seq	H3K27me3_Col-0_rep1	27661621	24972482 (90.28%)	pair-end
	H3K27me3_Col-0_rep2	21718755	19455572 (89.58%	pair-end
	H3K27me3_35S-COLDAIR_rep1	20730764	18750391 (90.45%)	pair-end
	H3K27me3_35S-COLDAIR_rep2	21455378	19075033 (88.91%)	pair-end
	H3K4me3_Col-0_rep1	33575519	30932287 (92.13%)	pair-end
	H3K4me3_Col-0_rep2	29008137	26441220 (91.15%)	pair-end
	H3K4me3_35S-COLDAIR_rep1	29554081	26339840 (89.12%)	pair-end
	H3K4me3_35S-COLDAIR_rep2	24812006	22443344 (90.45%)	pair-end
RNAseq	Col-0-rep1	24205596	22427263 (92.65%)	pair-end
	Col-0-rep2	24803979	23211289 (93.58%)	pair-end
	35S-COLDAIR-rep1	26522911	24561234 (92.60%)	pair-end
	35S-COLDAIR-rep2	28392660	26513399 (93.38%)	pair-end
